# Supplementary material for: Novel Highly Pathogenic Avian Influenza A(H5N1) Clade 2.3.4.4b Virus in Wild Birds, South Korea
Source: Emerg Infect Dis. 2023 Jul;29(7):1475–8. doi: 10.3201/eid2907.221893 (PMC10310373; doi:10.3201/eid2907.221893)
Supplement: Appendix 2 — GISAID data used in investigation of novel clade 2.3.4.4b highly pathogenic avian influenza A(H5N1) virus in wild birds, South Korea. [file 22-1893-Techapp-s2.xlsx]

## Sheet: Appendix 2 Table
Article DOI: https://doi.org/10.3201/eid2907.221893
EID cannot ensure accessibility for supplementary materials supplied by authors.
Readers who have difficulty accessing supplementary content should contact the authors for assistance.
Novel Clade 2.3.4.4b Highly Pathogenic Avian Influenza A(H5N1) Virus in Wild Birds, South Korea
Appendix 2 Table. GISAID acknowledgment. We thank the authors and originating and submitting laboratories for sequences in the GISAID EpiFlu database that were used in this research. The list is detailed below. All submitters of data may be contacted directly via https://www.gisaid.org.
Segment ID	Gene	Isolate name	Segment ID	Gene	Isolate name
EPI_ISL_16297060	PB2	A/chicken/Oregon/22-030743-001-original/2022	EPI_ISL_17071930	NP	A/Anser_anser/Belgium/14804_0002/2022
EPI_ISL_17051337	PB2	A/peregrine_falcon/BC/AIVPHL-140/2022	EPI_ISL_15063526	NP	A/Anser_fabalis/China/D369/2020
EPI_ISL_16297381	PB2	A/chicken/Michigan/22-032218-001-original/2022	EPI_ISL_12572652	NP	A/chicken/Anhui/S1740/2022
EPI_ISL_16271858	PB2	A/chicken/Tennessee/22-036544-002-original/2022	EPI_ISL_11561589	NP	A/chicken/England/011981/2022
EPI_ISL_16297139	PB2	A/chicken/Virginia/22-033680-002-original/2022	EPI_ISL_11561590	NP	A/chicken/England/012967/2022
EPI_ISL_16297127	PB2	A/turkey/Minnesota/22-034666-001-original/2022	EPI_ISL_15957654	NP	A/chicken/England/138249/2022
EPI_ISL_16171408	PB2	A/chicken/Iowa/22-012510-002-original/2022	EPI_ISL_15857992	NP	A/chicken/France/22P023203/2022
EPI_ISL_16271827	PB2	A/rhea/Arizona/22-037270-002-original/2022	EPI_ISL_16171408	NP	A/chicken/Iowa/22-012510-002-original/2022
EPI_ISL_11208198	PB2	A/duck/Yunnan/S4318/2021	EPI_ISL_2140825	NP	A/chicken/Italy/21VIR11076-1/2021
EPI_ISL_11208195	PB2	A/duck/Guizhou/S4702/2021	EPI_ISL_2139832	NP	A/chicken/Italy/21VIR9902-2/2021
EPI_ISL_11208197	PB2	A/duck/Hunan/S40268/2021	EPI_ISL_6829536	NP	A/chicken/Kagoshima/B3T/2021
EPI_ISL_8517997	PB2	A/Environment/Hangzhou/E1150/2021	EPI_ISL_11897692	NP	A/chicken/Maine/22-007582-001-original/2022
EPI_ISL_7983813	PB2	A/Hangzhou/01/2021	EPI_ISL_16297381	NP	A/chicken/Michigan/22-032218-001-original/2022
EPI_ISL_15857992	PB2	A/chicken/France/22P023203/2022	EPI_ISL_16297060	NP	A/chicken/Oregon/22-030743-001-original/2022
EPI_ISL_14760728	PB2	A/pheasant/Italy/21VIR11162/2021	EPI_ISL_17072338	NP	A/chicken/Scotland/026217/2023
EPI_ISL_11259292	PB2	A/swan/Spain/4087-1_22VIR2142-1/2021	EPI_ISL_16271858	NP	A/chicken/Tennessee/22-036544-002-original/2022
EPI_ISL_14760694	PB2	A/turkey/Italy/21VIR10810-1/2021	EPI_ISL_11504587	NP	A/chicken/Vietnam/HU14-LB11/2021
EPI_ISL_12917757	PB2	A/turkey/Israel/564/2021	EPI_ISL_16297139	NP	A/chicken/Virginia/22-033680-002-original/2022
EPI_ISL_11561590	PB2	A/chicken/England/012967/2022	EPI_ISL_17214734	NP	A/common_buzzard/England/122650/2023
EPI_ISL_13969430	PB2	A/Mute_swan/Wales/058560/2022	EPI_ISL_400260	NP	A/Common_Teal/Amur_region/11b/2019
EPI_ISL_11561589	PB2	A/chicken/England/011981/2022	EPI_ISL_2008870	NP	A/Cygnus_columbianus/Hubei/121/2021
EPI_ISL_11897692	PB2	A/chicken/Maine/22-007582-001-original/2022	EPI_ISL_14497855	NP	A/domestic_duck/England/104859/2022
EPI_ISL_14871335	PB2	A/poultry/Benin/21-A-08-035-O/2021	EPI_ISL_9988760	NP	A/duck/Bangladesh/17D1736/2021
EPI_ISL_12754535	PB2	A/sea_eagle/Norway/2022-07-196_22VIR3866-1/2022	EPI_ISL_9957423	NP	A/duck/Bangladesh/18D1611/2021
EPI_ISL_16209277	PB2	A/shelduck/Kalmykia/1814-1/2021	EPI_ISL_11212324	NP	A/duck/Bangladesh/18D1811/2022
EPI_ISL_7996371	PB2	A/turkey/Netherlands/21040980-001005/2021	EPI_ISL_11211731	NP	A/duck/Bangladesh/19D1818/2021
EPI_ISL_2008870	PB2	A/Cygnus_columbianus/Hubei/121/2021	EPI_ISL_13243698	NP	A/duck/Bangladesh/19D1819/2021
EPI_ISL_12572656	PB2	A/duck/Guizhou/S1321/2022	EPI_ISL_13243350	NP	A/duck/Bangladesh/19D1874/2022
EPI_ISL_13243350	PB2	A/duck/Bangladesh/19D1874/2022	EPI_ISL_14885170	NP	A/duck/Bangladesh/50190/2021
EPI_ISL_13243698	PB2	A/duck/Bangladesh/19D1819/2021	EPI_ISL_14886675	NP	A/duck/Bangladesh/51601/2021
EPI_ISL_11211731	PB2	A/duck/Bangladesh/19D1818/2021	EPI_ISL_13295077	NP	A/duck/Cambodia/f1PPOreu241D3_C/2020
EPI_ISL_14886675	PB2	A/duck/Bangladesh/51601/2021	EPI_ISL_7379509	NP	A/Duck/Guangdong/21057/2021
EPI_ISL_11504587	PB2	A/chicken/Vietnam/HU14-LB11/2021	EPI_ISL_12572656	NP	A/duck/Guizhou/S1321/2022
EPI_ISL_7379509	PB2	A/Duck/Guangdong/21057/2021	EPI_ISL_11208195	NP	A/duck/Guizhou/S4702/2021
EPI_ISL_11208200	PB2	A/goose/Guangdong/S4751/2021	EPI_ISL_11208197	NP	A/duck/Hunan/S40268/2021
EPI_ISL_16208999	PB2	A/Guangdong/lgf/2021	EPI_ISL_15647834	NP	A/duck/Korea/H493/2022
EPI_ISL_6829536	PB2	A/chicken/Kagoshima/B3T/2021	EPI_ISL_503347	NP	A/duck/Mongolia/419/2019
EPI_ISL_7381423	PB2	A/Duck/Shandong/21931-8/2021	EPI_ISL_503353	NP	A/duck/Mongolia/667/2019
EPI_ISL_12572652	PB2	A/chicken/Anhui/S1740/2022	EPI_ISL_503343	NP	A/duck/Mongolia/926/2019
EPI_ISL_12572663	PB2	A/pigeon/Jiangxi/S40784/2021	EPI_ISL_7381423	NP	A/Duck/Shandong/21931-8/2021
EPI_ISL_12471656	PB2	A/pelican/Greece/69_CL_22VIR3126-10/2022	EPI_ISL_6780573	NP	A/duck/Tottori/311215/2020
EPI_ISL_13990740	PB2	A/Falco_peregrinus/Spain/1932-1_22VIR6312-45/2022	EPI_ISL_9572797	NP	A/duck/Vietnam/HN6036/2019
EPI_ISL_13990717	PB2	A/Gypaetus_barbatus/Spain/1878-9_22VIR6312-18/2022	EPI_ISL_9572810	NP	A/duck/Vietnam/QN6589/2020
EPI_ISL_14864652	PB2	A/long-tailed_skua/Scotland/22/2022	EPI_ISL_11208198	NP	A/duck/Yunnan/S4318/2021
EPI_ISL_17071930	PB2	A/Anser_anser/Belgium/14804_0002/2022	EPI_ISL_9956393	NP	A/environment/Bangladesh/17E82/2021
EPI_ISL_14497855	PB2	A/domestic_duck/England/104859/2022	EPI_ISL_8517997	NP	A/Environment/Hangzhou/E1150/2021
EPI_ISL_16548347	PB2	A/Pelecanus_conspicillatus/Belgium/12905-0001/2022	EPI_ISL_13417555	NP	A/environment/Kagoshima/KU-G3/2019
EPI_ISL_17072114	PB2	A/Mustela_putorius/Belgium/01421_0001/2023	EPI_ISL_14770161	NP	A/eurasian_coot/Shandong/W4446/2020
EPI_ISL_16574692	PB2	A/mute_swan/England/335696/2022	EPI_ISL_13990740	NP	A/Falco_peregrinus/Spain/1932-1_22VIR6312-45/2022
EPI_ISL_15957654	PB2	A/chicken/England/138249/2022	EPI_ISL_1184538	NP	A/gadwall/Amur_region/74b/2020
EPI_ISL_15857991	PB2	A/Hawaiian_goose/Italy/22VIR9126-7/2022	EPI_ISL_400276	NP	A/Gadwall/Buryatia/2206/2019
EPI_ISL_15585920	PB2	A/turkey/Wales/132240/2022	EPI_ISL_11208200	NP	A/goose/Guangdong/S4751/2021
EPI_ISL_17072338	PB2	A/chicken/Scotland/026217/2023	EPI_ISL_12572662	NP	A/goose/Hunan/SE284/2022
EPI_ISL_17214734	PB2	A/common_buzzard/England/122650/2023	EPI_ISL_14161097	NP	A/Goose/Korea/H277/2022
EPI_ISL_400270	PB2	A/Common_Teal/Chany_Lake/40/2019	EPI_ISL_15213974	NP	A/Greylag_Goose/South_Korea/SW21/2021
EPI_ISL_337402	PB2	A/mallard/Novosibirsk_region/962k/2018	EPI_ISL_16208999	NP	A/Guangdong/lgf/2021
EPI_ISL_1636527	PB2	A/environment/Kagoshima/KU-4a/2018	EPI_ISL_13990717	NP	A/Gypaetus_barbatus/Spain/1878-9_22VIR6312-18/2022
EPI_ISL_483053	PB2	A/mallard/Korea/H37-1/2019	EPI_ISL_7983813	NP	A/Hangzhou/01/2021
EPI_ISL_1096146	PB2	A/Environment/Hunan/12259/2019	EPI_ISL_15857991	NP	A/Hawaiian_goose/Italy/22VIR9126-7/2022
EPI_ISL_1096149	PB2	A/Environment/Guangxi/13425/2018	EPI_ISL_15614803	NP	A/ibis/Egypt/RLQP-229S/2022
EPI_ISL_1096144	PB2	A/Environment/Jiangxi/12590/2019	EPI_ISL_17075747	NP	A/Jiangsu/NJ210/2023
EPI_ISL_4062020	PB2	A/wild_bird_/Shandong/4629/2019	EPI_ISL_14864652	NP	A/long-tailed_skua/Scotland/22/2022
EPI_ISL_462607	PB2	A/mallard/Anhui/1-451/2019	EPI_ISL_1184527	NP	A/mallard/Russia_Primorje/181T/2020
EPI_ISL_40701038	PB2	A/Green-winged_teal/South_Korea/KNU_2019-69/2019	EPI_ISL_6781398	NP	A/mallard/South_Korea/34X-2/2021
EPI_ISL_6785008	PB2	A/White-fronted_Goose/South_Korea/KNU2020-152/2020	EPI_ISL_4072008	NP	A/mallard/South_Korea/JB21-58/2019
EPI_ISL_503358	PB2	A/duck/Mongolia/876/2019	EPI_ISL_4071305	NP	A/Mallard/South_Korea/KNU2019-51/2019
EPI_ISL_11633613	PB2	A/Cygnus_columbianus/Hubei/117/2021	EPI_ISL_14835462	NP	A/Mallard/South_Korea/KNU2021-17/2021
EPI_ISL_14835572	PB2	A/Mallard/South_Korea/KNU2021-49/2021	EPI_ISL_14835572	NP	A/Mallard/South_Korea/KNU2021-49/2021
EPI_ISL_400267	PB2	A/Common_Teal/Chany_Lake/29/2019	EPI_ISL_1081358	NP	A/mallard/Yakutia/47/2020
EPI_ISL_400275	PB2	A/mallard/Omsk_Region/63/2019	EPI_ISL_17072114	NP	A/Mustela_putorius/Belgium/01421_0001/2023
EPI_ISL_4071028	PB2	A/Mallard/South_Korea/KNU2019-34/2019	EPI_ISL_16574692	NP	A/mute_swan/England/335696/2022
EPI_ISL_9572802	PB2	A/duck/Vietnam/HN6039/2019	EPI_ISL_13969430	NP	A/Mute_swan/Wales/058560/2022
EPI_ISL_11207832	PB2	A/duck/Bangladesh/17D1815/2021	EPI_ISL_403720	NP	A/Northern_Pintail/Russia_Primorje/298/2019
EPI_ISL_14767413	PB2	A/mallard/Alaska/AK20-428/2020	EPI_ISL_17051407	NP	A/northern_shoveler/BC/AIVPHL-247/2022
EPI_ISL_6795222	PB2	A/Bean_goose/South_Korea/KNU2020-8/2020	EPI_ISL_14835392	NP	A/Northern_Shoveler/South_Korea/KNU2021-13/2021
EPI_ISL_6795224	PB2	A/White-fronted_goose/South_Korea/KNU2020-5/2020	EPI_ISL_16548347	NP	A/Pelecanus_conspicillatus/Belgium/12905-0001/2022
EPI_ISL_6784853	PB2	A/Spot-billed_duck/South_Korea/KNU2020-105/2020	EPI_ISL_12471656	NP	A/pelican/Greece/69_CL_22VIR3126-10/2022
EPI_ISL_15647834	PB2	A/duck/Korea/H493/2022	EPI_ISL_17051337	NP	A/peregrine_falcon/BC/AIVPHL-140/2022
EPI_ISL_12572662	PB2	A/goose/Hunan/SE284/2022	EPI_ISL_14760728	NP	A/pheasant/Italy/21VIR11162/2021
EPI_ISL_17075747	PB2	A/Jiangsu/NJ210/2023	EPI_ISL_12572663	NP	A/pigeon/Jiangxi/S40784/2021
EPI_ISL_15943015	PB2	A/Wild_bird/Korea/K22-742/2022	EPI_ISL_16271827	NP	A/rhea/Arizona/22-037270-002-original/2022
EPI_ISL_503513	PB2	A/duck/Bangladesh/37631/2019	EPI_ISL_12754535	NP	A/sea_eagle/Norway/2022-07-196_22VIR3866-1/2022
EPI_ISL_503357	PB2	A/duck/Mongolia/826/2019	EPI_ISL_16209277	NP	A/shelduck/Kalmykia/1814-1/2021
EPI_ISL_503509	PB2	A/garganey/Bangladesh/38920/2019	EPI_ISL_403723	NP	A/Spot-billed_Duck/Russia_Primorje/262/2019
EPI_ISL_4071623	PB2	A/environment/Bangladesh/42635/2020	EPI_ISL_6784853	NP	A/Spot-billed_duck/South_Korea/KNU2020-105/2020
EPI_ISL_14775931	PB2	A/duck/Bangladesh/45997/2020	EPI_ISL_15023114	NP	A/stork/Lithuania/4371PG1_22VIR7255-3/2022
EPI_ISL_9955023	PB2	A/duck/Bangladesh/17D1582/2021	EPI_ISL_14770167	NP	A/swan/Shandong/W3875/2020
EPI_ISL_503499	PB2	A/duck/Bangladesh/38285/2019	EPI_ISL_11259292	NP	A/swan/Spain/4087-1_22VIR2142-1/2021
EPI_ISL_445089	PB2	A/little_curlew/Liaoning/dandong142/2019	EPI_ISL_12917757	NP	A/turkey/Israel/564/2021
EPI_ISL_445002	PB2	A/eastern_curlew/Liaoning/dandong36/2019	EPI_ISL_2140536	NP	A/turkey/Italy/21VIR10699-1/2021
EPI_ISL_445090	PB2	A/shorebird/Liaoning/dandong371/2019	EPI_ISL_14760694	NP	A/turkey/Italy/21VIR10810-1/2021
EPI_ISL_14835462	PB2	A/Mallard/South_Korea/KNU2021-17/2021	EPI_ISL_2139456	NP	A/turkey/Italy/21VIR9209-1/2021
EPI_ISL_15213974	PB2	A/Greylag_Goose/South_Korea/SW21/2021	EPI_ISL_16297127	NP	A/turkey/Minnesota/22-034666-001-original/2022
EPI_ISL_14823423	PB2	A/Wild_geese/Hubei/H68/2021	EPI_ISL_15585920	NP	A/turkey/Wales/132240/2022
EPI_ISL_9572753	PB2	A/duck/Vietnam/QN6076/2020	EPI_ISL_15943015	NP	A/Wild_bird/Korea/K22-742/2022
EPI_ISL_985190	PB2	A/duck/Korea/H439/2020	EPI_ISL_14819793	NP	A/wild_bird/Tumuji/TJ1533/2020
EPI_ISL_14835466	PB2	A/Mallard/South_Korea/KNU2021-45/2021	EPI_ISL_4062000	NP	A/wild_bird_/Shandong/11706/2019
EPI_ISL_1184535	PB2	A/common_teal/Amur_region/92b/2020	EPI_ISL_3663324	NP	A/wild_duck/Korea/H333/2020
EPI_ISL_1184540	PB2	A/mallard/Russia_Primorje/218T/2020	EPI_ISL_6784703	NP	A/Wild_duck/South_Korea/KNU2020-31/2020
EPI_ISL_1009706	PB2	A/wild_bird/Korea/H379/2020	EPI_ISL_14823308	NP	A/Wild_geese/Hubei/H262/2021
EPI_ISL_985185	PB2	A/quail/Korea/H412/2020	EPI_ISL_12749687	NA	A/turkey/Israel/537/2021
EPI_ISL_985200	PB2	A/duck/Korea/H509/2020	EPI_ISL_11725991	NA	A/barnacle_goose/Germany-MV/AI06175/2021
EPI_ISL_6784992	PB2	A/Wild_Duck/South_Korea/KNU2020-110/2020	EPI_ISL_6025676	NA	A/Barnacle_goose/Netherlands/21037293-001/2021
EPI_ISL_985189	PB2	A/duck/Korea/H438/2020	EPI_ISL_7053817	NA	A/barnacle_goose/Sweden/SVA211111SZ0376/FB004496/2021
EPI_ISL_5260457	PB2	A/whooper_swan/Shandong/SC195/2021	EPI_ISL_9012696	NA	A/chicken/Scotland/054477/2021
EPI_ISL_1041172	PB2	A/eastern_buzzard/Toyama/160213C/2021	EPI_ISL_11259281	NA	A/white-fronted_goose/Ireland/033181_22VIR1325-8/2021
EPI_ISL_1184508	PB2	A/chicken/Miyazaki/L10T/2021	EPI_ISL_10347219	NA	A/Barnacle_Goose/Netherlands/8/2022
EPI_ISL_7622863	PB1	A/Anas_platyrhynchos/Belgium/204_0003/2020	EPI_ISL_7753396	NA	A/domestic_goose/Germany-SH/AI06147/2021
EPI_ISL_707688	PB1	A/Anas_platyrhynchos/South_Korea/JB31-96/2019	EPI_ISL_7880696	NA	A/Gallus_gallus/Belgium/15977/2021
EPI_ISL_1965994	PB1	A/Anser_albifrons/Belgium/15465_0010/2021	EPI_ISL_7753230	NA	A/mallard/Germany-NI/AI06010/2021
EPI_ISL_217933	PB1	A/Anser_albifrons/Hubei/Chenhu586/2013_H5N3	EPI_ISL_10993075	NA	A/Mallard/Netherlands/4/2021
EPI_ISL_17071930	PB1	A/Anser_anser/Belgium/14804_0002/2022	EPI_ISL_5804788	NA	A/Mute_swan/Netherlands/21037283-002/2021
EPI_ISL_244545	PB1	A/Anser_fabalis/China/Anhui/S104/2014	EPI_ISL_5463797	NA	A/duck/Saratov/29-02V/2021
EPI_ISL_266409	PB1	A/Anseriformes/Anhui/S107/2014	EPI_ISL_6675755	NA	A/goose/Netherlands/21038413-002/2021
EPI_ISL_302712	PB1	A/Bean_Goose/Hubei/chenhu_VI36/2015	EPI_ISL_8882214	NA	A/heron/Italy/21VIR10998-1/2021
EPI_ISL_369332	PB1	A/bean_goose/Korea/H3373/2015	EPI_ISL_13658359	NA	A/common_kestel/Israel/49-2/2022
EPI_ISL_12572652	PB1	A/chicken/Anhui/S1740/2022	EPI_ISL_13465456	NA	A/Great_white_pelican/Israel/619/2021
EPI_ISL_1943086	PB1	A/chicken/Czech_Republic/23589-4/2021	EPI_ISL_11259282	NA	A/brent_goose/Ireland/033257_22VIR1325-9/2021
EPI_ISL_11561589	PB1	A/chicken/England/011981/2022	EPI_ISL_14389148	NA	A/Tachybaptus_ruficollis/Belgium/1234_0008/2022
EPI_ISL_15957654	PB1	A/chicken/England/138249/2022	EPI_ISL_11007538	NA	A/hen/Bulgaria/722-1_22VIR778-1/2021
EPI_ISL_16171408	PB1	A/chicken/Iowa/22-012510-002-original/2022	EPI_ISL_7049600	NA	A/bean_goose/Sweden/SVA211111SZ0372/FB004482/2021
EPI_ISL_2140755	PB1	A/chicken/Italy/21VIR10969-3/2021	EPI_ISL_11922813	NA	A/swan/Poland/MB078_22VIR2515-7/2022
EPI_ISL_6829536	PB1	A/chicken/Kagoshima/B3T/2021	EPI_ISL_5463805	NA	A/goose/Tyumen/33-52V/2021
EPI_ISL_11897692	PB1	A/chicken/Maine/22-007582-001-original/2022	EPI_ISL_12223688	NA	A/grey_heron/Czech_Republic/25338-1/2021
EPI_ISL_16297381	PB1	A/chicken/Michigan/22-032218-001-original/2022	EPI_ISL_14761272	NA	A/turkey/Italy/IZSLT_22VIR366-3/2022
EPI_ISL_1896066	PB1	A/chicken/Nigeria/VRD21-109_21VIR2370-425/2021	EPI_ISL_15081424	NA	A/wigeon/Sakhalin/37M/2021
EPI_ISL_16297060	PB1	A/chicken/Oregon/22-030743-001-original/2022	EPI_ISL_8882212	NA	A/cignus_olor/Italy/IZSLT_21VIR10529-1/2021
EPI_ISL_17072338	PB1	A/chicken/Scotland/026217/2023	EPI_ISL_11798570	NA	A/chicken/Denmark/24357-11/2021-11-02
EPI_ISL_16271858	PB1	A/chicken/Tennessee/22-036544-002-original/2022	EPI_ISL_11798571	NA	A/common_buzzard/Denmark/24271-1_02/2021-10-25
EPI_ISL_1922909	PB1	A/chicken/Tyumen/27-40V/2021	EPI_ISL_11259270	NA	A/mute_swan/Ireland/032363_22VIR1325-1/2021
EPI_ISL_11504587	PB1	A/chicken/Vietnam/HU14-LB11/2021	EPI_ISL_11259274	NA	A/white-tailed_eagle/Ireland/032034_22VIR1325-23/2021
EPI_ISL_16297139	PB1	A/chicken/Virginia/22-033680-002-original/2022	EPI_ISL_10943657	NA	A/northern_goshawk/Sweden/SVA220210SZ0305/FP000317/O-2022
EPI_ISL_205110	PB1	A/chicken/Wuhan/WHJF/2014	EPI_ISL_9029959	NA	A/domestic_duck/England/058612/2021
EPI_ISL_11798571	PB1	A/common_buzzard/Denmark/24271-1_02/2021-10-25	EPI_ISL_9161618	NA	A/Gallus_gallus/Belgium/17100_0001/2021
EPI_ISL_17214734	PB1	A/common_buzzard/England/122650/2023	EPI_ISL_12324302	NA	A/duck/Czech_Republic/3306-1/2022
EPI_ISL_1005680	PB1	A/common_teal/Chany_Lake/213/2020	EPI_ISL_9377021	NA	A/goose/France/21P014207/2021
EPI_ISL_378633	PB1	A/common_teal/Nanji/NJ-280/2013	EPI_ISL_11922808	NA	A/duck/Poland/H188_22VIR2515-2/2022
EPI_ISL_14835567	PB1	A/Common_Teal/South_Korea/KNU2021-22/2021	EPI_ISL_11922820	NA	A/swan/Romania/10656_22VIR2749-6/2022
EPI_ISL_2109867	PB1	A/crow/Hokkaido/0102F043/2022	EPI_ISL_11922809	NA	A/chicken/Poland/H157_22VIR2515-3/2022
EPI_ISL_2008870	PB1	A/Cygnus_columbianus/Hubei/121/2021	EPI_ISL_8515480	NA	A/chicken/Czech_Republic/23404/2021
EPI_ISL_14497855	PB1	A/domestic_duck/England/104859/2022	EPI_ISL_12917757	NA	A/turkey/Israel/564/2021
EPI_ISL_9955849	PB1	A/duck/Bangladesh/17D1589/2021	EPI_ISL_14761361	NA	A/buzzard/Italy/22VIR767-1/2022
EPI_ISL_9957809	PB1	A/duck/Bangladesh/18D1612/2021	EPI_ISL_11007528	NA	A/rooster/Slovenia/2039_22VIR777-1/2021
EPI_ISL_11212324	PB1	A/duck/Bangladesh/18D1811/2022	EPI_ISL_7753425	NA	A/greylag_goose/Germany-SH/AI06205/2021
EPI_ISL_9988765	PB1	A/duck/Bangladesh/19D1742/2021	EPI_ISL_7224463	NA	A/chicken/Czech_Republic/22224-3T/2021
EPI_ISL_11211731	PB1	A/duck/Bangladesh/19D1818/2021	EPI_ISL_11259292	NA	A/swan/Spain/4087-1_22VIR2142-1/2021
EPI_ISL_388008	PB1	A/duck/Bangladesh/35669/2018	EPI_ISL_14761407	NA	A/duck/Italy/22VIR1294-1/2022
EPI_ISL_2163442	PB1	A/duck/Bangladesh/51600/2021	EPI_ISL_11259317	NA	A/stork/Spain/234-2_22VIR2142-7/2022
EPI_ISL_12572656	PB1	A/duck/Guizhou/S1321/2022	EPI_ISL_13618384	NA	A/duck/Israel/589/2021
EPI_ISL_11208195	PB1	A/duck/Guizhou/S4702/2021	EPI_ISL_12150657	NA	A/goose/Czech_Republic/913/2022
EPI_ISL_252817	PB1	A/duck/Hubei/ZYSYG3/2015	EPI_ISL_12139999	NA	A/mute_swan/Czech_Republic/785/2022
EPI_ISL_11208197	PB1	A/duck/Hunan/S40268/2021	EPI_ISL_10261376	NA	A/pigeon/Germany-NW/AI00951/2022
EPI_ISL_2825474	PB1	A/duck/Hunan/S40304/2018	EPI_ISL_14761220	NA	A/chicken/Italy/21VIR11774-2/2021
EPI_ISL_15647834	PB1	A/duck/Korea/H493/2022	EPI_ISL_14760694	NA	A/turkey/Italy/21VIR10810-1/2021
EPI_ISL_7381423	PB1	A/Duck/Shandong/21931-8/2021	EPI_ISL_14760814	NA	A/turkey/Italy/21VIR11396-1/2021
EPI_ISL_237128	PB1	A/duck/Shimane/321101/2015	EPI_ISL_1922909	NA	A/chicken/Tyumen/27-40V/2021
EPI_ISL_237156	PB1	A/duck/Tottori/311018/2015	EPI_ISL_7733591	NA	A/mallard/Italy/21VIR8919-2/2021
EPI_ISL_9572777	PB1	A/duck/Vietnam/HN6471/2020	EPI_ISL_15023114	NA	A/stork/Lithuania/4371PG1_22VIR7255-3/2022
EPI_ISL_11208198	PB1	A/duck/Yunnan/S4318/2021	EPI_ISL_14760728	NA	A/pheasant/Italy/21VIR11162/2021
EPI_ISL_229211	PB1	A/duck/Zhejiang/6D10/2013	EPI_ISL_14064695	NA	A/crow/Hokkaido/0101Q045/2022
EPI_ISL_2181803	PB1	A/emu/Hokkaido/A-2/2022	EPI_ISL_15072540	NA	A/crow/Hokkaido/HU-1/2022
EPI_ISL_8517997	PB1	A/Environment/Hangzhou/E1150/2021	EPI_ISL_11330431	NA	A/white-tailed_eagle/Hokkaido/22-RU-WTE-2/2022
EPI_ISL_2021932	PB1	A/Ezo_red_fox/Hokkaido/1/2022	EPI_ISL_7733585	NA	A/Eurasian_wigeon/Italy/21VIR8919-3/2021
EPI_ISL_13990740	PB1	A/Falco_peregrinus/Spain/1932-1_22VIR6312-45/2022	EPI_ISL_7054529	NA	A/greylag_goose_/Sweden/SVA211111SZ0376/FB004497/M-2021
EPI_ISL_400278	PB1	A/Gadwall/Buryatia/2221/2019	EPI_ISL_7778880	NA	A/Red_fox/Estonia/TA2126820_21VIR10433-13/2021
EPI_ISL_11208200	PB1	A/goose/Guangdong/S4751/2021	EPI_ISL_13969430	NA	A/Mute_swan/Wales/058560/2022
EPI_ISL_12572662	PB1	A/goose/Hunan/SE284/2022	EPI_ISL_17071930	NA	A/Anser_anser/Belgium/14804_0002/2022
EPI_ISL_393962	PB1	A/great_black-headed_gull/Ningxia/2/2018	EPI_ISL_14497855	NA	A/domestic_duck/England/104859/2022
EPI_ISL_13990717	PB1	A/Gypaetus_barbatus/Spain/1878-9_22VIR6312-18/2022	EPI_ISL_16548347	NA	A/Pelecanus_conspicillatus/Belgium/12905-0001/2022
EPI_ISL_7983813	PB1	A/Hangzhou/01/2021	EPI_ISL_15857992	NA	A/chicken/France/22P023203/2022
EPI_ISL_15857991	PB1	A/Hawaiian_goose/Italy/22VIR9126-7/2022	EPI_ISL_15857991	NA	A/Hawaiian_goose/Italy/22VIR9126-7/2022
EPI_ISL_15614803	PB1	A/ibis/Egypt/RLQP-229S/2022	EPI_ISL_17072338	NA	A/chicken/Scotland/026217/2023
EPI_ISL_17075759	PB1	A/Jiangsu/NJ210/2023	EPI_ISL_17214734	NA	A/common_buzzard/England/122650/2023
EPI_ISL_14864652	PB1	A/long-tailed_skua/Scotland/22/2022	EPI_ISL_13990740	NA	A/Falco_peregrinus/Spain/1932-1_22VIR6312-45/2022
EPI_ISL_462612	PB1	A/mallard/Anhui/3-617/2019	EPI_ISL_13990717	NA	A/Gypaetus_barbatus/Spain/1878-9_22VIR6312-18/2022
EPI_ISL_331290	PB1	A/mallard/Dagestan/1051/2018	EPI_ISL_15585920	NA	A/turkey/Wales/132240/2022
EPI_ISL_212418	PB1	A/Mallard/Hubei/chenhu_VI102/2015_H1N8	EPI_ISL_11633613	NA	A/Cygnus_columbianus/Hubei/117/2021
EPI_ISL_483045	PB1	A/mallard/Korea/WA593/2014	EPI_ISL_11211731	NA	A/duck/Bangladesh/19D1818/2021
EPI_ISL_1273442	PB1	A/mallard/Novosibirsk_region/3449k/2020	EPI_ISL_13243698	NA	A/duck/Bangladesh/19D1819/2021
EPI_ISL_338358	PB1	A/mallard/Novosibirsk_region/988k/2018	EPI_ISL_14886675	NA	A/duck/Bangladesh/51601/2021
EPI_ISL_1041174	PB1	A/mallard/Omsk_region/45/2020	EPI_ISL_13243350	NA	A/duck/Bangladesh/19D1874/2022
EPI_ISL_4072160	PB1	A/mallard/South_Korea/JB21-22/2019	EPI_ISL_12572662	NA	A/goose/Hunan/SE284/2022
EPI_ISL_4071029	PB1	A/Mallard/South_Korea/KNU2019-20/2019	EPI_ISL_17075747	NA	A/Jiangsu/NJ210/2023
EPI_ISL_14835462	PB1	A/Mallard/South_Korea/KNU2021-17/2021	EPI_ISL_15943015	NA	A/Wild_bird/Korea/K22-742/2022
EPI_ISL_14835566	PB1	A/Mallard/South_Korea/KNU2021-23/2021	EPI_ISL_15647834	NA	A/duck/Korea/H493/2022
EPI_ISL_181611	PB1	A/migratory_duck/Jiangxi/31577/2013	EPI_ISL_15957654	NA	A/chicken/England/138249/2022
EPI_ISL_17072114	PB1	A/Mustela_putorius/Belgium/01421_0001/2023	EPI_ISL_17072114	NA	A/Mustela_putorius/Belgium/01421_0001/2023
EPI_ISL_16574692	PB1	A/mute_swan/England/335696/2022	EPI_ISL_14864652	NA	A/long-tailed_skua/Scotland/22/2022
EPI_ISL_1941394	PB1	A/mute_swan/Netherlands/21039192-001/2021	EPI_ISL_11561589	NA	A/chicken/England/011981/2022
EPI_ISL_13969430	PB1	A/Mute_swan/Wales/058560/2022	EPI_ISL_16171408	NA	A/chicken/Iowa/22-012510-002-original/2022
EPI_ISL_17051407	PB1	A/northern_shoveler/BC/AIVPHL-247/2022	EPI_ISL_17051337	NA	A/peregrine_falcon/BC/AIVPHL-140/2022
EPI_ISL_387973	PB1	A/northern_shoveler/Egypt/MB-D-695C/2016	EPI_ISL_17051407	NA	A/northern_shoveler/BC/AIVPHL-247/2022
EPI_ISL_16548347	PB1	A/Pelecanus_conspicillatus/Belgium/12905-0001/2022	EPI_ISL_16297060	NA	A/chicken/Oregon/22-030743-001-original/2022
EPI_ISL_12471656	PB1	A/pelican/Greece/69_CL_22VIR3126-10/2022	EPI_ISL_16297381	NA	A/chicken/Michigan/22-032218-001-original/2022
EPI_ISL_17051337	PB1	A/peregrine_falcon/BC/AIVPHL-140/2022	EPI_ISL_16297127	NA	A/turkey/Minnesota/22-034666-001-original/2022
EPI_ISL_14760728	PB1	A/pheasant/Italy/21VIR11162/2021	EPI_ISL_16297139	NA	A/chicken/Virginia/22-033680-002-original/2022
EPI_ISL_12572663	PB1	A/pigeon/Jiangxi/S40784/2021	EPI_ISL_16271827	NA	A/rhea/Arizona/22-037270-002-original/2022
EPI_ISL_337396	PB1	A/pintail/Novosibirsk_region/504k/2018	EPI_ISL_16271858	NA	A/chicken/Tennessee/22-036544-002-original/2022
EPI_ISL_16271827	PB1	A/rhea/Arizona/22-037270-002-original/2022	EPI_ISL_12572656	NA	A/duck/Guizhou/S1321/2022
EPI_ISL_12754535	PB1	A/sea_eagle/Norway/2022-07-196_22VIR3866-1/2022	EPI_ISl_12572663	NA	A/pigeon/Jiangxi/S40784/2021
EPI_ISL_16209277	PB1	A/shelduck/Kalmykia/1814-1/2021	EPI_ISl_12572652	NA	A/chicken/Anhui/S1740/2022
EPI_ISL_148355653	PB1	A/Spot-billed_duck/South_Korea/KNU2021-16/2021	EPI_ISL_2074775	MP	A/American_wigeon/South_Carolina/AH0195145/2021
EPI_ISL_15023114	PB1	A/stork/Lithuania/4371PG1_22VIR7255-3/2022	EPI_ISL_17071930	MP	A/Anser_anser/Belgium/14804_0002/2022
EPI_ISL_11259292	PB1	A/swan/Spain/4087-1_22VIR2142-1/2021	EPI_ISL_2014000	MP	A/bald_eagle/South_Carolina/W22-205/2022
EPI_ISL_387964	PB1	A/teal/Egypt/MB-D-698OP/2016	EPI_ISL_1567182	MP	A/barnacle_goose/Netherlands/21022039-002/2021
EPI_ISL_12917757	PB1	A/turkey/Israel/564/2021	EPI_ISL_12572652	MP	A/chicken/Anhui/S1740/2022
EPI_ISL_14760694	PB1	A/turkey/Italy/21VIR10810-1/2021	EPI_ISL_11561589	MP	A/chicken/England/011981/2022
EPI_ISL_16297127	PB1	A/turkey/Minnesota/22-034666-001-original/2022	EPI_ISL_15957654	MP	A/chicken/England/138249/2022
EPI_ISL_7996371	PB1	A/turkey/Netherlands/21040980-001005/2021	EPI_ISL_1858215	MP	A/chicken/Germany-NI/AI00887/2021
EPI_ISL_15585920	PB1	A/turkey/Wales/132240/2022	EPI_ISL_16171408	MP	A/chicken/Iowa/22-012510-002-original/2022
EPI_ISL_212406	PB1	A/Wild_bird/Hubei/Wanghu_III12-13/2014_H6N1	EPI_ISL_6829536	MP	A/chicken/Kagoshima/B3T/2021
EPI_ISL_483047	PB1	A/wild_bird/Korea/H2542/2015	EPI_ISL_2152332	MP	A/chicken/Korea/H001/2021
EPI_ISL_15943015	PB1	A/Wild_bird/Korea/K22-742/2022	EPI_ISL_1859718	MP	A/chicken/Kosovo/82_21VIR5162-1/2021
EPI_ISL_205145	PB1	A/wild_bird/Wuhan/CDHN15/2015	EPI_ISL_11897692	MP	A/chicken/Maine/22-007582-001-original/2022
EPI_ISL_3663324	PB1	A/wild_duck/Korea/H333/2020	EPI_ISL_1937624	MP	A/chicken/Maryland/22-007273-002-original/2022
EPI_ISL_3663325	PB1	A/wild_duck/Korea/H42/2021	EPI_ISL_16297381	MP	A/chicken/Michigan/22-032218-001-original/2022
EPI_ISL_14769877	PB1	A/wild_waterfowl/Northern_Territory/15-1183-47/2015	EPI_ISL_16297060	MP	A/chicken/Oregon/22-030743-001-original/2022
EPI_ISL_11504587	PA	A/chicken/Vietnam/HU14-LB11/2021	EPI_ISL_1985913	MP	A/chicken/Pennsylvania/22-012092-010-original/2022
EPI_ISL_7379509	PA	A/Duck/Guangdong/21057/2021	EPI_ISL_1881491	MP	A/chicken/Russian_Federation/Omsk/1680-10/2020
EPI_ISL_11208200	PA	A/goose/Guangdong/S4751/2021	EPI_ISL_17072338	MP	A/chicken/Scotland/026217/2023
EPI_ISL_16208999	PA	A/Guangdong/lgf/2021	EPI_ISL_16271858	MP	A/chicken/Tennessee/22-036544-002-original/2022
EPI_ISL_6829536	PA	A/chicken/Kagoshima/B3T/2021	EPI_ISL_11504587	MP	A/chicken/Vietnam/HU14-LB11/2021
EPI_ISL_7381423	PA	A/Duck/Shandong/21931-8/2021	EPI_ISL_16297139	MP	A/chicken/Virginia/22-033680-002-original/2022
EPI_ISL_12572652	PA	A/chicken/Anhui/S1740/2022	EPI_ISL_17214734	MP	A/common_buzzard/England/122650/2023
EPI_ISL_12572663	PA	A/pigeon/Jiangxi/S40784/2021	EPI_ISL_2182146	MP	A/Common_pheasant/Sweden/SVA210224SZ0005/KN000542-IP8/2021
EPI_ISL_15857992	PA	A/chicken/France/22P023203/2022	EPI_ISL_2008870	MP	A/Cygnus_columbianus/Hubei/121/2021
EPI_ISL_7987340	PA	A/turkey/Italy/21VIR8540-82/2021	EPI_ISL_14497855	MP	A/domestic_duck/England/104859/2022
EPI_ISL_502597	PA	A/Anas_platyrhynchos/Belgium/11025_44/2017	EPI_ISL_1949885	MP	A/domestic_duck/Nebraska/22-009190-001-original/2022
EPI_ISL_815400	PA	A/mallard/Netherlands/18015513-001/2018	EPI_ISL_1062255	MP	A/domestic_goose/Germany-SH/AI02100/2021
EPI_ISL_331295	PA	A/teal/Chany/324/2017	EPI_ISL_13243696	MP	A/duck/Bangladesh/19D1817/2021
EPI_ISL_503499	PA	A/duck/Bangladesh/38285/2019	EPI_ISL_11211731	MP	A/duck/Bangladesh/19D1818/2021
EPI_ISL_337147	PA	A/pintail/Novosibirsk_region/518k/2018	EPI_ISL_13243698	MP	A/duck/Bangladesh/19D1819/2021
EPI_ISL_9012576	PA	A/Mallard/Netherlands/12/2021	EPI_ISL_13243350	MP	A/duck/Bangladesh/19D1874/2022
EPI_ISL_503498	PA	A/duck/Bangladesh/37607/2019	EPI_ISL_14886675	MP	A/duck/Bangladesh/51601/2021
EPI_ISL_12754535	PA	A/sea_eagle/Norway/2022-07-196_22VIR3866-1/2022	EPI_ISL_13295077	MP	A/duck/Cambodia/f1PPOreu241D3_C/2020
EPI_ISL_16209277	PA	A/shelduck/Kalmykia/1814-1/2021	EPI_ISL_2179591	MP	A/duck/Chiba/C1T/2021
EPI_ISL_14835724	PA	A/Bean_Goose/South_Korea/H5N8/2021	EPI_ISL_12572656	MP	A/duck/Guizhou/S1321/2022
EPI_ISL_13295077	PA	A/duck/Cambodia/f1PPOreu241D3_C/2020	EPI_ISL_11208195	MP	A/duck/Guizhou/S4702/2021
EPI_ISL_14835569	PA	A/Mallard/South_Korea/KNU2021-41/2021	EPI_ISL_11208197	MP	A/duck/Hunan/S40268/2021
EPI_ISL_6784911	PA	A/Wild_Bird/South_Korea/KNU2020-77/2020	EPI_ISL_1850362	MP	A/duck/Italy/21VIR1293-15/2021
EPI_ISL_503511	PA	A/duck/Bangladesh/38297/2019	EPI_ISL_15647834	MP	A/duck/Korea/H493/2022
EPI_ISL_14835567	PA	A/Common_Teal/South_Korea/KNU2021-22/2021	EPI_ISL_1945360	MP	A/duck/Korea/H524/2020
EPI_ISL_4073200	PA	A/duck/Bangladesh/44493/2020	EPI_ISL_1919845	MP	A/duck/Poland/H542_21RS1385-2/2021
EPI_ISL_1240993	PA	A/common_teal/Novosibirsk_region/3515k/2020	EPI_ISL_1813244	MP	A/duck/Saratov/29-08V/2021
EPI_ISL_9951121	PA	A/duck/Bangladesh/18D1577/2021	EPI_ISL_7381423	MP	A/Duck/Shandong/21931-8/2021
EPI_ISL_6780573	PA	A/duck/Tottori/311215/2020	EPI_ISL_11208198	MP	A/duck/Yunnan/S4318/2021
EPI_ISL_1005680	PA	A/common_teal/Chany_Lake/213/2020	EPI_ISL_2074511	MP	A/Eagle_owl/Estonia/TA2122239_21VIR10433-10/2021
EPI_ISL_697692	PA	A/duck/Mongolia/374/2018	EPI_ISL_1925359	MP	A/egret/France/21P013418/2021
EPI_ISL_503495	PA	A/duck/Bangladesh/37473/2019	EPI_ISL_8517997	MP	A/Environment/Hangzhou/E1150/2021
EPI_ISL_14770161	PA	A/eurasian_coot/Shandong/W4446/2020	EPI_ISL_13990740	MP	A/Falco_peregrinus/Spain/1932-1_22VIR6312-45/2022
EPI_ISL_14770171	PA	A/swan/Shandong/W4322/2020	EPI_ISL_11208200	MP	A/goose/Guangdong/S4751/2021
EPI_ISL_503509	PA	A/garganey/Bangladesh/38920/2019	EPI_ISL_12572662	MP	A/goose/Hunan/SE284/2022
EPI_ISL_1081358	PA	A/mallard/Yakutia/47/2020	EPI_ISL_14761428	MP	A/goose/Italy/22VIR1520/2022
EPI_ISL_1760455	PA	A/whooper_swan/Shanxi/SX116/2020	EPI_ISL_2059606	MP	A/Goose/Liaoning/21640/2021
EPI_ISL_11211428	PA	A/duck/Bangladesh/17D1839/2022	EPI_ISL_2122871	MP	A/goose/Maine/22-010181-002-original/2022
EPI_ISL_15943015	PA	A/Wild_bird/Korea/K22-742/2022	EPI_ISL_1844276	MP	A/Goose/Sichuan/21765-8/2021
EPI_ISL_387335	PA	A/duck/Viet_Nam/HN-2633/2016	EPI_ISL_1920432	MP	A/Goose/Sweden/SVA210311SZ0003/KN0001570-IP14/2021
EPI_ISL_243349	PA	A/wild_bird/Jiangxi/P419/2016	EPI_ISL_1920763	MP	A/greater_canada_goose/Netherlands/20017403-003/2020
EPI_ISL_14768243	PA	A/Pacific_black_duck/South_Australia/17-3278836-21/2017	EPI_ISL_16208999	MP	A/Guangdong/lgf/2021
EPI_ISL_14769259	PA	A/wild_waterbird/Queensland/P16-10643-19/2016	EPI_ISL_2067381	MP	A/guinea_fowl/Minnesota/22-010928-003-original/2022
EPI_ISL_503353	PA	A/duck/Mongolia/667/2019	EPI_ISL_13990717	MP	A/Gypaetus_barbatus/Spain/1878-9_22VIR6312-18/2022
EPI_ISL_4071220	PA	A/Mallard_/South_Korea/KNU2019-42/2019	EPI_ISL_7983813	MP	A/Hangzhou/01/2021
EPI_ISL_1081355	PA	A/european_wigeon/Yakutia/55/2020	EPI_ISL_15857991	MP	A/Hawaiian_goose/Italy/22VIR9126-7/2022
EPI_ISL_1081367	PA	A/garganey/Yakutia/98/2020	EPI_ISL_1846517	MP	A/hawk/Romania/10363_21VIR2593-11/2021
EPI_ISL_1081354	PA	A/common_Teal/Yakutia/49/2020	EPI_ISL_15614803	MP	A/ibis/Egypt/RLQP-229S/2022
EPI_ISL_1081357	PA	A/mallard/Yakutia/21/2020	EPI_ISL_17075747	MP	A/Jiangsu/NJ210/2023
EPI_ISL_1081359	PA	A/northern_pintail/Yakutia/14/2020	EPI_ISL_14760731	MP	A/laying_hen/Italy/21VIR11167/2021
EPI_ISL_14835568	PA	A/Bean_Goose/South_Korea/KNU2021-39/2021	EPI_ISL_2141779	MP	A/laying_hen/Italy/22VIR1521-2/2022
EPI_ISL_1184535	PA	A/common_teal/Amur_region/92b/2020	EPI_ISL_14864652	MP	A/long-tailed_skua/Scotland/22/2022
EPI_ISL_1184529	PA	A/mallard/Russia_Primorje/48T/2020	EPI_ISL_17072114	MP	A/Mustela_putorius/Belgium/01421_0001/2023
EPI_ISL_14835726	PA	A/Bean_Goose/South_Korea/KNU2021-26/2021	EPI_ISL_16574692	MP	A/mute_swan/England/335696/2022
EPI_ISL_1184509	PA	A/chicken/Miyazaki/L1T/2021	EPI_ISL_13969430	MP	A/Mute_swan/Wales/058560/2022
EPI_ISL_5260457	PA	A/whooper_swan/Shandong/SC195/2021	EPI_ISL_1846100	MP	A/northern_goshawk/Sweden/SVA210224SZ0479/KN000627/2021
EPI_ISL_985189	PA	A/duck/Korea/H438/2020	EPI_ISL_17051407	MP	A/northern_shoveler/BC/AIVPHL-247/2022
EPI_ISL_6784964	PA	A/Wild_duck/South_Korea/KNU2020-134/2020	EPI_ISL_16548347	MP	A/Pelecanus_conspicillatus/Belgium/12905-0001/2022
EPI_ISL_985208	PA	A/duck/Korea/H528/2020	EPI_ISL_12471656	MP	A/pelican/Greece/69_CL_22VIR3126-10/2022
EPI_ISL_1009706	PA	A/wild_bird/Korea/H379/2020	EPI_ISL_17051337	MP	A/peregrine_falcon/BC/AIVPHL-140/2022
EPI_ISL_985209	PA	A/chicken/Korea/H531/2020	EPI_ISL_2015048	MP	A/Phalacrocorax_carbo/Belgium/1734_0002/2022
EPI_ISL_8517997	PA	A/Environment/Hangzhou/E1150/2021	EPI_ISL_14760728	MP	A/pheasant/Italy/21VIR11162/2021
EPI_ISL_11208195	PA	A/duck/Guizhou/S4702/2021	EPI_ISL_12572663	MP	A/pigeon/Jiangxi/S40784/2021
EPI_ISL_7983813	PA	A/Hangzhou/01/2021	EPI_ISL_16271827	MP	A/rhea/Arizona/22-037270-002-original/2022
EPI_ISL_12471656	PA	A/pelican/Greece/69_CL_22VIR3126-10/2022	EPI_ISL_12754535	MP	A/sea_eagle/Norway/2022-07-196_22VIR3866-1/2022
EPI_ISL_15857991	PA	A/Hawaiian_goose/Italy/22VIR9126-7/2022	EPI_ISL_16209277	MP	A/shelduck/Kalmykia/1814-1/2021
EPI_ISL_15585920	PA	A/turkey/Wales/132240/2022	EPI_ISL_15023114	MP	A/stork/Lithuania/4371PG1_22VIR7255-3/2022
EPI_ISL_17072338	PA	A/chicken/Scotland/026217/2023	EPI_ISL_11259292	MP	A/swan/Spain/4087-1_22VIR2142-1/2021
EPI_ISL_17214734	PA	A/common_buzzard/England/122650/2023	EPI_ISL_1619616	MP	A/turkey/Germany-NI/AI02674/2021
EPI_ISL_14864652	PA	A/long-tailed_skua/Scotland/22/2022	EPI_ISL_1860130	MP	A/turkey/Germany-NI/AI03654/2020
EPI_ISL_17072114	PA	A/Mustela_putorius/Belgium/01421_0001/2023	EPI_ISL_12917757	MP	A/turkey/Israel/564/2021
EPI_ISL_15957654	PA	A/chicken/England/138249/2022	EPI_ISL_14760694	MP	A/turkey/Italy/21VIR10810-1/2021
EPI_ISL_16574692	PA	A/mute_swan/England/335696/2022	EPI_ISL_8882170	MP	A/turkey/Italy/21VIR11887-3/2021
EPI_ISL_13990740	PA	A/Falco_peregrinus/Spain/1932-1_22VIR6312-45/2022	EPI_ISL_7733638	MP	A/turkey/Italy/21VIR9768-8/2021
EPI_ISL_13990717	PA	A/Gypaetus_barbatus/Spain/1878-9_22VIR6312-18/2022	EPI_ISL_2053771	MP	A/turkey/Minnesota/22-010122-002-original/2022
EPI_ISL_14497855	PA	A/domestic_duck/England/104859/2022	EPI_ISL_16297127	MP	A/turkey/Minnesota/22-034666-001-original/2022
EPI_ISL_17071930	PA	A/Anser_anser/Belgium/14804_0002/2022	EPI_ISL_1877874	MP	A/turkey/Missouri/22-009845-004-original/2022
EPI_ISL_16548347	PA	A/Pelecanus_conspicillatus/Belgium/12905-0001/2022	EPI_ISL_2176482	MP	A/turkey/Montana/22-028879-001-original/2022
EPI_ISL_12572656	PA	A/duck/Guizhou/S1321/2022	EPI_ISL_7996371	MP	A/turkey/Netherlands/21040980-001005/2021
EPI_ISL_7996371	PA	A/turkey/Netherlands/21040980-001005/2021	EPI_ISL_6930238	MP	A/turkey/Poland/H1913-T1/2021
EPI_ISL_11561589	PA	A/chicken/England/011981/2022	EPI_ISL_2029353	MP	A/turkey/South_Dakota/22-010013-001-original/2022
EPI_ISL_11897692	PA	A/chicken/Maine/22-007582-001-original/2022	EPI_ISL_15585920	MP	A/turkey/Wales/132240/2022
EPI_ISL_16271858	PA	A/chicken/Tennessee/22-036544-002-original/2022	EPI_ISL_1997265	MP	A/white_stork/Poland/MB391/2021
EPI_ISL_16297139	PA	A/chicken/Virginia/22-033680-002-original/2022	EPI_ISL_2199401	MP	A/Whooper_swan/Sanmenxia/G2/2020
EPI_ISL_16297060	PA	A/chicken/Oregon/22-030743-001-original/2022	EPI_ISL_15943015	MP	A/Wild_bird/Korea/K22-742/2022
EPI_ISL_17051407	PA	A/northern_shoveler/BC/AIVPHL-247/2022	EPI_ISL_2144358	MP	A/wild_duck/Omsk/01111/2020
EPI_ISL_17051337	PA	A/peregrine_falcon/BC/AIVPHL-140/2022	EPI_ISL_825158	NS	A/swan/Netherlands/18019125-002/2018
EPI_ISL_16171408	PA	A/chicken/Iowa/22-012510-002-original/2022	EPI_ISL_337397	NS	A/teal/Buryatia/63/2018
EPI_ISL_16271827	PA	A/rhea/Arizona/22-037270-002-original/2022	EPI_ISL_7623079	NS	A/Anas_platyrynchos/Belgium/1100_3/2020
EPI_ISL_2009508	PA	A/Cygnus_columbianus/Hubei/126/2021	EPI_ISL_1240999	NS	A/mallard/Novosibirsk_region/3513k/2020
EPI_ISL_17075747	PA	A/Jiangsu/NJ210/2023	EPI_ISL_14845547	NS	A/Bar-headed_Goose/Qinghai/Q11/2020
EPI_ISL_15647834	PA	A/duck/Korea/H493/2022	EPI_ISL_6784911	NS	A/Wild_Bird/South_Korea/KNU2020-77/2020
EPI_ISL_12572662	PA	A/goose/Hunan/SE284/2022	EPI_ISL_400280	NS	A/Gadwall/Buryatia/2252/2019
EPI_ISL_14886675	PA	A/duck/Bangladesh/51601/2021	EPI_ISL_6784703	NS	A/Wild_duck/South_Korea/KNU2020-31/2020
EPI_ISL_13243350	PA	A/duck/Bangladesh/19D1874/2022	EPI_ISL_403705	NS	A/Mallard/Buryatia/44i/2019
EPI_ISL_11211731	PA	A/duck/Bangladesh/19D1818/2021	EPI_ISL_501427	NS	A/common_teal/Shanghai/JDS110203/2019
EPI_ISL_13243698	PA	A/duck/Bangladesh/19D1819/2021	EPI_ISL_503538	NS	A/duck/Bangladesh/39397/2019
EPI_ISL_15023114	PA	A/stork/Lithuania/4371PG1_22VIR7255-3/2022	EPI_ISL_4071305	NS	A/Mallard/South_Korea/KNU2019-51/2019
EPI_ISL_14760694	PA	A/turkey/Italy/21VIR10810-1/2021	EPI_ISL_4072075	NS	A/Taiga_bean_goose/South_Korea/JB36-65/2019
EPI_ISL_1967017	PA	A/Caspian_gull/Netherlands/1/2022	EPI_ISL_14874795	NS	A/environment/Fujian/EV01/2020
EPI_ISL_12917757	PA	A/turkey/Israel/564/2021	EPI_ISL_4071722	NS	A/duck/Bangladesh/41797/2019
EPI_ISL_11561590	PA	A/chicken/England/012967/2022	EPI_ISL_4071549	NS	A/environment/Bangladesh/42007/2019
EPI_ISL_13969430	PA	A/Mute_swan/Wales/058560/2022	EPI_ISL_4072050	NS	A/mallard/South_Korea/JB22-3/2019
EPI_ISL_14760728	PA	A/pheasant/Italy/21VIR11162/2021	EPI_ISL_1081358	NS	A/mallard/Yakutia/47/2020
EPI_ISL_2141779	PA	A/laying_hen/Italy/22VIR1521-2/2022	EPI_ISL_14161097	NS	A/Goose/Korea/H277/2022
EPI_ISL_11259292	PA	A/swan/Spain/4087-1_22VIR2142-1/2021	EPI_ISL_15943015	NS	A/Wild_bird/Korea/K22-742/2022
EPI_ISL_2141523	PA	A/turkey/Italy/21VIR11661-7/2021	EPI_ISL_11050887	NS	A/duck/Bangladesh/17D1810/2021
EPI_ISL_2140057	PA	A/chicken/Italy/21VIR10093/2021	EPI_ISL_14835604	NS	A/Bean_Goose/South_Korea/KNU2021-25/2021
EPI_ISL_15614803	PA	A/ibis/Egypt/RLQP-229S/2022	EPI_ISL_4062000	NS	A/wild_bird_/Shandong/11706/2019
EPI_ISL_2139568	PA	A/turkey/Italy/21VIR9475-1/2021	EPI_ISL_14835601	NS	A/White-fronted_Goose/South_Korea/KNU2021-18/2021
EPI_ISL_1944405	PA	A/chicken/Italy/21VIR9691-2/2021	EPI_ISL_1760456	NS	A/whooper_swan/Shanxi/SX126/2020
EPI_ISL_2140686	PA	A/turkey/Italy/21VIR10930/2021	EPI_ISL_14835602	NS	A/Mallard/South_Korea/KNU2021-1/2021
EPI_ISL_17075747	HA	A/Jiangsu/NJ210/2023	EPI_ISL_14835392	NS	A/Northern_Shoveler/South_Korea/KNU2021-13/2021
EPI_ISL_13243698	HA	A/duck/Bangladesh/19D1819/2021	EPI_ISL_9988765	NS	A/duck/Bangladesh/19D1742/2021
EPI_ISL_12572662	HA	A/goose/Hunan/SE284/2022	EPI_ISL_403723	NS	A/Spot-billed_Duck/Russia_Primorje/262/2019
EPI_ISL_14886675	HA	A/duck/Bangladesh/51601/2021	EPI_ISL_1184532	NS	A/northern_pintail/Novosibirsk_region/3289k/2020
EPI_ISL_15843373	HA	A/Bald_Eagle/BC/OTH-33-36/2022	EPI_ISL_4031495	NS	A/Black-winged_curlew/China/CZ355/2019
EPI_ISL_15943015	HA	A/Wild_bird/Korea/K22-742/2022	EPI_ISL_148227	NS	A/greylag_goose/Iceland/0961/2011
EPI_ISL_7054529	HA	A/greylag_goose_/Sweden/SVA211111SZ0376/FB004497/M-2021	EPI_ISL_137586	NS	A/mallard/Czech_Republic/15902-25K/2009
EPI_ISL_8769033	HA	A/turkey/Tyumen/81-96V/2021	EPI_ISL_14770160	NS	A/black-tailed_gull/Shandong/W1496/2020
EPI_ISL_12572664	HA	A/wild_duck/Hebei/SD012/2021	EPI_ISL_4071303	NS	A/Mallard/South_Korea/KNU2019-58/2019
EPI_ISL_15647834	HA	A/duck/Korea/H493/2022	EPI_ISL_17071930	NS	A/Anser_anser/Belgium/14804_0002/2022
EPI_ISL_11211731	HA	A/duck/Bangladesh/19D1818/2021	EPI_ISL_1966213	NS	A/barnacle_goose/Netherlands/21041450-001/2021
EPI_ISL_8769034	HA	A/chicken/Tyumen/81-97V/2021	EPI_ISL_7049600	NS	A/bean_goose/Sweden/SVA211111SZ0372/FB004482/2021
EPI_ISL_8769018	HA	A/chicken/Tyumen/47-79V/2021	EPI_ISL_2132986	NS	A/crow/Hokkaido/0101Q061/2022
EPI_ISL_13243350	HA	A/duck/Bangladesh/19D1874/2022	EPI_ISL_1922973	NS	A/duck/Saratov/29-11V/2021
EPI_ISL_17071930	HA	A/Anser_anser/Belgium/14804_0002/2022	EPI_ISL_7733585	NS	A/Eurasian_wigeon/Italy/21VIR8919-3/2021
EPI_ISL_17214733	HA	A/black-headed_gull/England/257241/2023	EPI_ISL_1941418	NS	A/grey_heron/Netherlands/21038941-001/2021
EPI_ISL_13300319	HA	A/brant_goose/Netherlands/22009881-002/2022	EPI_ISL_1930043	NS	A/greylag_goose/Netherlands/21038037-001/2021
EPI_ISL_9603929	HA	A/chicken/Czech_Republic/25690/2021	EPI_ISL_2029083	NS	A/Song_Thrush/Netherlands/1/2022
EPI_ISL_11561590	HA	A/chicken/England/012967/2022	EPI_ISL_11259281	NS	A/white-fronted_goose/Ireland/033181_22VIR1325-8/2021
EPI_ISL_15957654	HA	A/chicken/England/138249/2022	EPI_ISL_11561590	NS	A/chicken/England/012967/2022
EPI_ISL_15857992	HA	A/chicken/France/22P023203/2022	EPI_ISL_12471656	NS	A/pelican/Greece/69_CL_22VIR3126-10/2022
EPI_ISL_17072338	HA	A/chicken/Scotland/026217/2023	EPI_ISL_11259292	NS	A/swan/Spain/4087-1_22VIR2142-1/2021
EPI_ISL_17214734	HA	A/common_buzzard/England/122650/2023	EPI_ISL_14760728	NS	A/pheasant/Italy/21VIR11162/2021
EPI_ISL_14497855	HA	A/domestic_duck/England/104859/2022	EPI_ISL_13969430	NS	A/Mute_swan/Wales/058560/2022
EPI_ISL_12324302	HA	A/duck/Czech_Republic/3306-1/2022	EPI_ISL_12917757	NS	A/turkey/Israel/564/2021
EPI_ISL_15925876	HA	A/Eurasian_Wigeon/Netherlands/2/2022	EPI_ISL_17072114	NS	A/Mustela_putorius/Belgium/01421_0001/2023
EPI_ISL_13990740	HA	A/Falco_peregrinus/Spain/1932-1_22VIR6312-45/2022	EPI_ISL_13990740	NS	A/Falco_peregrinus/Spain/1932-1_22VIR6312-45/2022
EPI_ISL_9261742	HA	A/Great_black-backed_gull/1/2022	EPI_ISL_13990717	NS	A/Gypaetus_barbatus/Spain/1878-9_22VIR6312-18/2022
EPI_ISL_17005631	HA	A/great_egret/Luxembourg/23040216/2023	EPI_ISL_15957654	NS	A/chicken/England/138249/2022
EPI_ISL_13990717	HA	A/Gypaetus_barbatus/Spain/1878-9_22VIR6312-18/2022	EPI_ISL_14864652	NS	A/long-tailed_skua/Scotland/22/2022
EPI_ISL_15857991	HA	A/Hawaiian_goose/Italy/22VIR9126-7/2022	EPI_ISL_14497855	NS	A/domestic_duck/England/104859/2022
EPI_ISL_15614803	HA	A/ibis/Egypt/RLQP-229S/2022	EPI_ISL_16548347	NS	A/Pelecanus_conspicillatus/Belgium/12905-0001/2022
EPI_ISL_14494351	HA	A/Larus_argentatus/Belgium/9013_0001/2022	EPI_ISL_7996371	NS	A/turkey/Netherlands/21040980-001005/2021
EPI_ISL_15267012	HA	A/Lesser_Black-backed_Gull/Netherlands/4/2022	EPI_ISL_15857992	NS	A/chicken/France/22P023203/2022
EPI_ISL_14864652	HA	A/long-tailed_skua/Scotland/22/2022	EPI_ISL_15857991	NS	A/Hawaiian_goose/Italy/22VIR9126-7/2022
EPI_ISL_17072114	HA	A/Mustela_putorius/Belgium/01421_0001/2023	EPI_ISL_17072338	NS	A/chicken/Scotland/026217/2023
EPI_ISL_16574692	HA	A/mute_swan/England/335696/2022	EPI_ISL_17214734	NS	A/common_buzzard/England/122650/2023
EPI_ISL_13969430	HA	A/Mute_swan/Wales/058560/2022	EPI_ISL_14760694	NS	A/turkey/Italy/21VIR10810-1/2021
EPI_ISL_16548347	HA	A/Pelecanus_conspicillatus/Belgium/12905-0001/2022	EPI_ISL_11211731	NS	A/duck/Bangladesh/19D1818/2021
EPI_ISL_12471656	HA	A/pelican/Greece/69_CL_22VIR3126-10/2022	EPI_ISL_13243698	NS	A/duck/Bangladesh/19D1819/2021
EPI_ISL_14760728	HA	A/pheasant/Italy/21VIR11162/2021	EPI_ISL_13243350	NS	A/duck/Bangladesh/19D1874/2022
EPI_ISL_10220428	HA	A/red_fox/Netherlands/22002722-004/2022	EPI_ISL_14886675	NS	A/duck/Bangladesh/51601/2021
EPI_ISL_15023114	HA	A/stork/Lithuania/4371PG1_22VIR7255-3/2022	EPI_ISL_12572662	NS	A/goose/Hunan/SE284/2022
EPI_ISL_11259292	HA	A/swan/Spain/4087-1_22VIR2142-1/2021	EPI_ISL_15647834	NS	A/duck/Korea/H493/2022
EPI_ISL_12917757	HA	A/turkey/Israel/564/2021	EPI_ISL_17075759	NS	A/Jiangsu/NJ210/2023
EPI_ISL_14760694	HA	A/turkey/Italy/21VIR10810-1/2021	EPI_ISL_15023114	NS	A/stork/Lithuania/4371PG1_22VIR7255-3/2022
EPI_ISL_7996371	HA	A/turkey/Netherlands/21040980-001005/2021	EPI_ISL_15585920	NS	A/turkey/Wales/132240/2022
EPI_ISL_15585920	HA	A/turkey/Wales/132240/2022	EPI_ISL_11561589	NS	A/chicken/England/011981/2022
EPI_ISL_14493135	HA	A/white_stork/Netherlands/22012595-002/2022	EPI_ISL_16171408	NS	A/chicken/Iowa/22-012510-002-original/2022
EPI_ISL_14871335	HA	A/poultry/Benin/21-A-08-035-O/2021	EPI_ISL_11897692	NS	A/chicken/Maine/22-007582-001-original/2022
EPI_ISL_2276069	HA	A/chicken/Senegal/21VIR1084-4/2021	EPI_ISL_17051407	NS	A/northern_shoveler/BC/AIVPHL-247/2022
EPI_ISL_1665250	HA	A/chicken/Slovakia/Pah10_21VIR1086-5/2021	EPI_ISL_16297060	NS	A/chicken/Oregon/22-030743-001-original/2022
EPI_ISL_11007545	HA	A/quail/Niger/22VIR1409-30/2022	EPI_ISL_16271858	NS	A/chicken/Tennessee/22-036544-002-original/2022
EPI_ISL_13957819	HA	A/chicken/Mali/T1-177_22VIR6104-1/2022	EPI_ISL_16297139	NS	A/chicken/Virginia/22-033680-002-original/2022
EPI_ISL_11007547	HA	A/chicken/Niger/22VIR1409-9/2022	EPI_ISL_17051337	NS	A/peregrine_falcon/BC/AIVPHL-140/2022
EPI_ISL_14936999	HA	A/bald_eagle/Kansas/W22-197/2022	EPI_ISL_16297127	NS	A/turkey/Minnesota/22-034666-001-original/2022
EPI_ISL_17185805	HA	A/black_vulture/Georgia/W22-750B/2022	EPI_ISL_16297381	NS	A/chicken/Michigan/22-032218-001-original/2022
EPI_ISL_17185812	HA	A/black_vulture/Virginia/W22-667A/2022	EPI_ISL_503499	NS	A/duck/Bangladesh/38285/2019
EPI_ISL_16183656	HA	A/Canada_Goose/AB/FAV-0505-19/2022	EPI_ISL_399742	NS	A/duck/Cambodia/12T-24-1-D17/2018
EPI_ISL_11561589	HA	A/chicken/England/011981/2022	EPI_ISL_697685	NS	A/duck/Moscow/5712U/2019
EPI_ISL_16171408	HA	A/chicken/Iowa/22-012510-002-original/2022	EPI_ISL_462609	NS	A/mallard/Anhui/1-547/2019
EPI_ISL_11897692	HA	A/chicken/Maine/22-007582-001-original/2022	EPI_ISL_4071215	NS	A/Mallard/South_Korea/KNU2019-14/2019
EPI_ISL_16297381	HA	A/chicken/Michigan/22-032218-001-original/2022	EPI_ISL_40701214	NS	A/White-fronted_goose/South_Korea/KNU2019-39/2019
EPI_ISL_16297060	HA	A/chicken/Oregon/22-030743-001-original/2022	EPI_ISL_700932	NS	A/wild_bird/China/Y13/2019
EPI_ISL_16271858	HA	A/chicken/Tennessee/22-036544-002-original/2022	EPI_ISL_372787	NS	A/duck/Jiangsu/SE0261/2018
EPI_ISL_16297139	HA	A/chicken/Virginia/22-033680-002-original/2022	EPI_ISL_12754535	NS	A/sea_eagle/Norway/2022-07-196_22VIR3866-1/2022
EPI_ISL_2174084	HA	A/common_murre/Netherlands/21025491-002/2021	EPI_ISL_16209277	NS	A/shelduck/Kalmykia/1814-1/2021
EPI_ISL_4651963	HA	A/common_pheasant_/Sweden/SVA210923SZ0341/KN000365/M-2021-H5N1	EPI_ISL_13295077	NS	A/duck/Cambodia/f1PPOreu241D3_C/2020
EPI_ISL_16297363	HA	A/domestic_duck/New_Jersey/22-032412-001-original/2022	EPI_ISL_2008870	NS	A/Cygnus_columbianus/Hubei/121/2021
EPI_ISL_2017135	HA	A/mallard/New_York/22-008760-007-original/2022	EPI_ISL_12572656	NS	A/duck/Guizhou/S1321/2022
EPI_ISL_17051407	HA	A/northern_shoveler/BC/AIVPHL-247/2022	EPI_ISL_11208198	NS	A/duck/Yunnan/S4318/2021
EPI_ISL_17051337	HA	A/peregrine_falcon/BC/AIVPHL-140/2022	EPI_ISL_11208200	NS	A/goose/Guangdong/S4751/2021
EPI_ISL_17260686	HA	A/red_fox/Michigan/22-021733-005-original/2022	EPI_ISL_16208999	NS	A/Guangdong/lgf/2021
EPI_ISL_16021854	HA	A/Red_Fox/NS/FAV-0879/2022	EPI_ISL_12572652	NS	A/chicken/Anhui/S1740/2022
EPI_ISL_16020772	HA	A/Red_Fox/PEI/FAV-0592-02/2022	EPI_ISL_12572663	NS	A/pigeon/Jiangxi/S40784/2021
EPI_ISL_16271827	HA	A/rhea/Arizona/22-037270-002-original/2022	EPI_ISL_6829536	NS	A/chicken/Kagoshima/B3T/2021
EPI_ISL_16297127	HA	A/turkey/Minnesota/22-034666-001-original/2022	EPI_ISL_7379509	NS	A/Duck/Guangdong/21057/2021
EPI_ISL_654828	HA	A/goose/Omsk/30004/2020	EPI_ISL_7381423	NS	A/Duck/Shandong/21931-8/2021
EPI_ISL_13369742	HA	A/mute_swan/England/298902/2021	EPI_ISL_11504587	NS	A/chicken/Vietnam/HU14-LB11/2021
EPI_ISL_1883848	HA	A/Canada_goose/Sweden/SVA210407SZ0510/FB001379/O-2021	EPI_ISL_11208195	NS	A/duck/Guizhou/S4702/2021
EPI_ISL_654958	HA	A/mallard/Italy/20VIR7139-73/2020	EPI_ISL_8517997	NS	A/Environment/Hangzhou/E1150/2021
EPI_ISL_1854299	HA	A/mute_swan/Czech_Republic/3777/2021	EPI_ISL_11208197	NS	A/duck/Hunan/S40268/2021
EPI_ISL_1949190	HA	A/Bar-headed_Goose/Tibet/XZ1131/2021	EPI_ISL_7983813	NS	A/Hangzhou/01/2021
EPI_ISL_5099463	HA	A/chicken/Germany-MV/AI01794/2021
EPI_ISL_1719912	HA	A/swan/Lithuania/2306PG1_21VIR2606-7/2021
EPI_ISL_2932612	HA	A/goose/Kazakhstan/7-20-B-Talg-12/2020
EPI_ISL_12572652	HA	A/chicken/Anhui/S1740/2022
EPI_ISL_11504587	HA	A/chicken/Vietnam/HU14-LB11/2021
EPI_ISL_8517997	HA	A/Environment/Hangzhou/E1150/2021
EPI_ISL_6829536	HA	A/chicken/Kagoshima/B3T/2021
EPI_ISL_13295077	HA	A/duck/Cambodia/f1PPOreu241D3_C/2020
EPI_ISL_12754535	HA	A/sea_eagle/Norway/2022-07-196_22VIR3866-1/2022
EPI_ISL_16208999	HA	A/Guangdong/lgf/2021
EPI_ISL_7381423	HA	A/Duck/Shandong/21931-8/2021
EPI_ISL_16209277	HA	A/shelduck/Kalmykia/1814-1/2021
EPI_ISL_7983813	HA	A/Hangzhou/01/2021
EPI_ISL_11208197	HA	A/duck/Hunan/S40268/2021
EPI_ISL_11208195	HA	A/duck/Guizhou/S4702/2021
EPI_ISL_7379509	HA	A/Duck/Guangdong/21057/2021
EPI_ISL_12572663	HA	A/pigeon/Jiangxi/S40784/2021
EPI_ISL_1848163	HA	A/whooper_swan/Tochigi/090203C/2021
EPI_ISL_11208200	HA	A/goose/Guangdong/S4751/2021
EPI_ISL_12572656	HA	A/duck/Guizhou/S1321/2022
EPI_ISL_11208198	HA	A/duck/Yunnan/S4318/2021
EPI_ISL_14819895	HA	A/Mallard/Ningxia/BY246/2020
EPI_ISL_759855	HA	A/chicken/Kagawa/M11T/2020
EPI_ISL_525465	HA	A/domestic_duck/Poland/271/2020
EPI_ISL_1041173	HA	A/eastern_buzzard/Toyama/160213T/2021
